# Supplementary material for: Light Sources in Hyperspectral Imaging Simultaneously Influence Object Detection Performance and Vase Life of Cut Roses
Source: Plants (Basel). 2026 Jan 9;15(2):215. doi: 10.3390/plants15020215 (PMC12844643; doi:10.3390/plants15020215)
Supplement: Supplementary file 1 [file plants-15-00215-s001.zip]

Archive with 1 entries (1 files):
- plants-4062489-supplementary.pdf
